# Supplementary material for: Efficacy and Safety of PSCK9 Inhibitors on Patients with Acute Coronary Syndrome: A Systematic Review and Meta-Analysis of Randomised Controlled Trials
Source: Rev Cardiovasc Med. 2024 Mar 7;25(3):94. doi: 10.31083/j.rcm2503094 (PMC11263862; doi:10.31083/j.rcm2503094)
Supplement: Supplementary file 1 [file 2153-8174-25-3-094-s1.zip]

Archive with 2 entries (2 files):
- PRISMA_2020_checklist.docx
- Supplementary materials.docx
